# Supplementary material for: Sparsorythussescarorum, new species from Mindoro, Philippines (Ephemeroptera, Tricorythidae)
Source: Zookeys. 2018 Nov 5;(795):13–30. doi: 10.3897/zookeys.795.28412 (PMC6232237; doi:10.3897/zookeys.795.28412)
Supplement: XML Treatment for Sparsorythus sescarorum [file zookeys.795.28412-treatment1.xml]

<!DOCTYPE tp:taxon-treatment
  PUBLIC "-//TaxonX//DTD Taxonomic Treatment Publishing DTD v0 20100105//EN" "tax-treatment-NSO.dtd">
<tp:taxon-treatment xmlns:tp="http://www.plazi.org/taxpub"><tp:treatment-meta><kwd-group><label>Taxon classification</label><kwd><named-content xmlns:xlink="http://www.w3.org/1999/xlink" content-type="kingdom">Animalia</named-content></kwd><kwd><named-content xmlns:xlink="http://www.w3.org/1999/xlink" content-type="order">Ephemeroptera</named-content></kwd><kwd><named-content xmlns:xlink="http://www.w3.org/1999/xlink" content-type="family">Tricorythidae</named-content></kwd></kwd-group><mixed-citation publication-type="journal"><person-group><name><surname>Garces</surname><given-names>Jhoana M.</given-names></name><name><surname>Bauernfeind</surname><given-names>Ernst</given-names></name><name><surname>Freitag</surname><given-names>Hendrik</given-names></name></person-group><article-title><italic><tp:taxon-name><tp:taxon-name-part taxon-name-part-type="genus" reg="Sparsorythus">Sparsorythus</tp:taxon-name-part><tp:taxon-name-part taxon-name-part-type="species" reg="sescarorum">sescarorum</tp:taxon-name-part></tp:taxon-name></italic>, new species from Mindoro, Philippines (<tp:taxon-name><tp:taxon-name-part taxon-name-part-type="order">Ephemeroptera</tp:taxon-name-part></tp:taxon-name>, <tp:taxon-name><tp:taxon-name-part taxon-name-part-type="family">Tricorythidae</tp:taxon-name-part></tp:taxon-name>)</article-title><source>Zookeys</source><day>5</day><month>11</month><year>2018</year><volume>2018</volume><issue>795</issue><fpage>13</fpage><lpage>30</lpage><pub-id pub-id-type="doi">10.3897/zookeys.795.28412</pub-id></mixed-citation></tp:treatment-meta><tp:nomenclature><tp:taxon-name>
            <tp:taxon-name-part taxon-name-part-type="genus" reg="Sparsorythus">Sparsorythus</tp:taxon-name-part>
            <tp:taxon-name-part taxon-name-part-type="species" reg="sescarorum">sescarorum</tp:taxon-name-part>
            <object-id xmlns:xlink="http://www.w3.org/1999/xlink" content-type="zoobank" xlink:type="simple">http://www.zoobank.org/961534FC-BA4E-43F4-ABB9-A7097BA70B31</object-id>
          </tp:taxon-name><tp:taxon-status xmlns:xlink="http://www.w3.org/1999/xlink" xlink:type="simple">sp. n.</tp:taxon-status><xref ref-type="fig" rid="F1">Figures 1</xref><xref ref-type="fig" rid="F2">, 2</xref><xref ref-type="fig" rid="F3">, 3</xref><xref ref-type="fig" rid="F4">, 4</xref><xref ref-type="fig" rid="F5">, 5</xref><xref ref-type="fig" rid="F6">, 6</xref><xref ref-type="fig" rid="F7">, 7</xref><xref ref-type="fig" rid="F8">, 8</xref></tp:nomenclature><tp:treatment-sec sec-type="type locality" id="SECID0E1GAE"><title>Type locality.</title><p>Philippines, Oriental Mindoro, Municipality of Roxas, Barangay San Vicente: lower reach of Taugad River, a medium-sized mountain river and major tributary of the Baroc River, c. <named-content xmlns:xlink="http://www.w3.org/1999/xlink" content-type="dwc:verbatimCoordinates" xlink:type="simple"><named-content content-type="geo-json" specific-use="{&#34;type&#34;:&#34;Point&#34;,&#34;coordinates&#34;:[121.382778,12.621667]}" id="NCID0EDHAE" xlink:type="simple">12°37'18"N, 121°22'58"E</named-content></named-content>, approximately 140 m asl (Figure <xref ref-type="fig" rid="F10">10c</xref>).</p></tp:treatment-sec><tp:treatment-sec sec-type="type material" id="SECID0EMHAE"><title>Type material.</title><p><bold>Holotype</bold>: ♂ nymph (<named-content xmlns:xlink="http://www.w3.org/1999/xlink" content-type="dwc:institutional_code" xlink:type="simple">PNM</named-content>), labelled“PHIL:Or.Mindoro, Roxas, Brgy. San Vicente, Taugad River; submerged rock surface, riffle; sec. veget.; c.<named-content xmlns:xlink="http://www.w3.org/1999/xlink" content-type="dwc:verbatimCoordinates" xlink:type="simple"><named-content content-type="geo-json" specific-use="{&#34;type&#34;:&#34;Point&#34;,&#34;coordinates&#34;:[124.716111,12.621667]}" id="NCID0E3HAE" xlink:type="simple">12°37'18"N, 121°222'58"E</named-content></named-content>, c.140m asl; leg. PS Cagande, J Garces, H Freitag 28.Nov.2017 (TR2g)M”, preserved in 95% ethanol, with complete set of gills and legs, one cercus partially broken near tip. <bold>Paratypes</bold>: 10 ♂ nymphs, same data as holotype [4 in <named-content xmlns:xlink="http://www.w3.org/1999/xlink" content-type="dwc:institutional_code" xlink:type="simple">MNB</named-content> of which 1 on slide, 6 in <abbrev xmlns:xlink="http://www.w3.org/1999/xlink" content-type="institution" xlink:title="ollection Jhoana Garces, Philippines" id="ABBRID0EIIAE" xlink:type="simple">CGM</abbrev>-<abbrev xmlns:xlink="http://www.w3.org/1999/xlink" content-type="institution" xlink:title="Ateneo de Manila University, Quezon City, Philippines" id="ABBRID0ENIAE" xlink:type="simple">AdMU</abbrev> of which 5 on slide]; 20 ♀ nymphs, same data as holotype [5 in <named-content xmlns:xlink="http://www.w3.org/1999/xlink" content-type="dwc:institutional_code" xlink:type="simple">PNM</named-content>, 7 in <named-content xmlns:xlink="http://www.w3.org/1999/xlink" content-type="dwc:institutional_code" xlink:type="simple">MNB</named-content> of which 1 on slide, 8 in <abbrev xmlns:xlink="http://www.w3.org/1999/xlink" content-type="institution" xlink:title="ollection Jhoana Garces, Philippines" id="ABBRID0E3IAE" xlink:type="simple">CGM</abbrev>-<abbrev xmlns:xlink="http://www.w3.org/1999/xlink" content-type="institution" xlink:title="Ateneo de Manila University, Quezon City, Philippines" id="ABBRID0EBJAE" xlink:type="simple">AdMU</abbrev> of which 4 on slide]; 21 ♂ imagines, from exactly the same site as holotype collected using light trap on 28 Nov 2017 [7 in <named-content xmlns:xlink="http://www.w3.org/1999/xlink" content-type="dwc:institutional_code" xlink:type="simple">PNM</named-content>, 4 in <named-content xmlns:xlink="http://www.w3.org/1999/xlink" content-type="dwc:institutional_code" xlink:type="simple">MNB</named-content> of which 2 partly on slide, 10 in <abbrev xmlns:xlink="http://www.w3.org/1999/xlink" content-type="institution" xlink:title="ollection Jhoana Garces, Philippines" id="ABBRID0EQJAE" xlink:type="simple">CGM</abbrev>-<abbrev xmlns:xlink="http://www.w3.org/1999/xlink" content-type="institution" xlink:title="Ateneo de Manila University, Quezon City, Philippines" id="ABBRID0EVJAE" xlink:type="simple">AdMU</abbrev> of which 6 partly on slide]; 24 ♀ subimagines, from exactly the same site as holotype collected using light trap on 28 Nov 2017 [8 in <named-content xmlns:xlink="http://www.w3.org/1999/xlink" content-type="dwc:institutional_code" xlink:type="simple">PNM</named-content>, 5 in <named-content xmlns:xlink="http://www.w3.org/1999/xlink" content-type="dwc:institutional_code" xlink:type="simple">MNB</named-content> of which 2 partly on slide, 11 in <abbrev xmlns:xlink="http://www.w3.org/1999/xlink" content-type="institution" xlink:title="ollection Jhoana Garces, Philippines" id="ABBRID0EEKAE" xlink:type="simple">CGM</abbrev>-<abbrev xmlns:xlink="http://www.w3.org/1999/xlink" content-type="institution" xlink:title="Ateneo de Manila University, Quezon City, Philippines" id="ABBRID0EJKAE" xlink:type="simple">AdMU</abbrev> of which 2 partly on slide, 2 with corresponding eggs]; 1 ♂ subimago, from exactly same site as holotype, collected as nymph on 28 Nov 2017 and reared <italic>in situ</italic> in a mesh container [<abbrev xmlns:xlink="http://www.w3.org/1999/xlink" content-type="institution" xlink:title="ollection Jhoana Garces, Philippines" id="ABBRID0EQKAE" xlink:type="simple">CGM</abbrev>-<abbrev xmlns:xlink="http://www.w3.org/1999/xlink" content-type="institution" xlink:title="Ateneo de Manila University, Quezon City, Philippines" id="ABBRID0EVKAE" xlink:type="simple">AdMU</abbrev> partly on slide]; 2 ♂ nymphs (<named-content xmlns:xlink="http://www.w3.org/1999/xlink" content-type="dwc:institutional_code" xlink:type="simple">NMW</named-content>) labelled“Mindoro/ Mansalay/ Barok River 5km N Hinagdanan Fall/ coll. Mendoza 01-02-1995” [of which 1 on slide]; 2 ♀ nymphs (<named-content xmlns:xlink="http://www.w3.org/1999/xlink" content-type="dwc:institutional_code" xlink:type="simple">NMW</named-content>) labelled as previous paratypes [of which 1 on slide]; 3 ♂ imagines (<named-content xmlns:xlink="http://www.w3.org/1999/xlink" content-type="dwc:institutional_code" xlink:type="simple">NMW</named-content>) labelled as previous paratypes [of which 2 partly on slide]; 4 ♀ subimagines (<named-content xmlns:xlink="http://www.w3.org/1999/xlink" content-type="dwc:institutional_code" xlink:type="simple">NMW</named-content>) labelled as previous paratypes [of which 1 partly on slide].</p></tp:treatment-sec><tp:treatment-sec sec-type="description" id="SECID0EOLAE"><title>Description.</title><p><bold><italic>Nymph</italic>.
            </bold><italic>Body</italic> length 5.0–5.2 mm; ♂ cerci 0.8 and paracercus, 0.9 times body length; ♀ cerci and paracercus 0.9 times body length; head 1.9–2.0 times wider than long; antennae twice as long as head length (n = 10). General coloration of body brownish-yellow when preserved in alcohol.</p><!--PageBreak--><p><italic>Head</italic> (Figure <xref ref-type="fig" rid="F1">1</xref>) pale brownish-yellow. Male compound eyes blackish. Antenna yellowish, pedicle approx. 2.5 times longer than scape, surface of scape with almost transparent ribbon-shaped bristles, a few hair like setae and a finely chagrined area <!--PageBreak-->dorsally. Labrum (Figure <xref ref-type="fig" rid="F2">2g</xref>) oval; 2.8–3.0 times wider than long, with bristles medially diminishing in length along the anterior margin and laterally, uniformly scattered fine bristles on the dorsal surface. Two lateral groups of bristles on the ventral side. Hypopharyngeal lingua (Figure <xref ref-type="fig" rid="F2">2i</xref>) approximately as wide as long, with a short and shallow medio-longitudinal groove and wide apico-medial emargination; medial indentation relatively shallow, not exceeding 0.33 of hypopharyngeal lingua length, with uniformly scattered extremely small bristles; postero-lateral margin with 3–4 short, strong, evenly spaced bristles; superlingua rounded, bluntly pointed at apex, with a row of bristles in distal half of outer margin; bristles decreasing in length toward apex; inner margin of superlinguae straight (strongly concave in <italic><tp:taxon-name><tp:taxon-name-part taxon-name-part-type="genus" reg="Sparsorythus">S.</tp:taxon-name-part><tp:taxon-name-part taxon-name-part-type="species" reg="buntawensis">buntawensis</tp:taxon-name-part></tp:taxon-name></italic>). Mandibles (Figure <xref ref-type="fig" rid="F3">3a, b</xref>) as typical for the genus (<xref ref-type="bibr" rid="B29">Sroka and Soldán 2008</xref>); both outer incisors triangular; dorsal margin with numerous long filtering setae. Right prostheca (Figure <xref ref-type="fig" rid="F3">3d</xref>) 1/3 shorter than left, notched, expanded apically and bifurcate, with one long curved projection at distal part, bearing 3 finely fringed setae on the inner side. Distal part of left prostheca (Figure <xref ref-type="fig" rid="F3">3c</xref>) extended, with several short pointed teeth (blunt when worn); usually three long bristles (approximately ¾ of prostheca length) with feathery margins situated at base of prostheca (and frequently difficult to see). Maxilla (Figure <xref ref-type="fig" rid="F2">2e</xref>) oblong-shaped with truncate apex and anterolateral part with a group of strong bristles; a dense group of bristles medially and a regular oblique transversal row of slightly shorter bristles submarginally; maxillary palps absent; no sclerotized struc<!--PageBreak-->tures present. Labium (Figure <xref ref-type="fig" rid="F2">2d</xref>) with glossa and paraglossae fused into a rounded triangular plate; paraglossae with two groups of lateral submarginal bristles, the outer ones longer; labial plate without indentation or apico-medial incision (Figure <xref ref-type="fig" rid="F2">2h</xref>) (indentation present in <italic><tp:taxon-name><tp:taxon-name-part taxon-name-part-type="genus" reg="Sparsorythus">S.</tp:taxon-name-part><tp:taxon-name-part taxon-name-part-type="species" reg="jacobsoni">jacobsoni</tp:taxon-name-part></tp:taxon-name></italic> sensu <xref ref-type="bibr" rid="B32">Ulmer 1939</xref>: Abb. 334); the whole plate surrounded by a regular row of setae diminishing apically in length; posterior margin of first segment of labial palp with 6 acutely pointed bristles.</p><fig id="F1" position="float" orientation="portrait"><label>Figure 1.</label><caption><p><italic><tp:taxon-name><tp:taxon-name-part taxon-name-part-type="genus" reg="Sparsorythus">Sparsorythus</tp:taxon-name-part><tp:taxon-name-part taxon-name-part-type="species" reg="sescarorum">sescarorum</tp:taxon-name-part></tp:taxon-name></italic> sp. n., female nymph in dorsal view. Scale bar: 1.0 mm.</p></caption><graphic xmlns:xlink="http://www.w3.org/1999/xlink" xlink:href="zookeys-795-013-g001.jpg" position="float" orientation="portrait" xlink:type="simple" id="oo_240632.jpg"/></fig><fig id="F2" position="float" orientation="portrait"><label>Figure 2.</label><caption><p><italic><tp:taxon-name><tp:taxon-name-part taxon-name-part-type="genus" reg="Sparsorythus">Sparsorythus</tp:taxon-name-part><tp:taxon-name-part taxon-name-part-type="species" reg="sescarorum">sescarorum</tp:taxon-name-part></tp:taxon-name></italic> sp. n., nymph. <bold>a</bold> fore leg <bold>b</bold> mid leg <bold>c</bold> hind leg <bold>d</bold> labium <bold>e</bold> maxilla <bold>f</bold> cerci and paracercus <bold>g</bold> labrum <bold>h</bold> labium anterior without apicomedial indentation <bold>i</bold> hypopharyngeal lingua. Scale bars: 1.0 mm (<bold>a–c</bold>); 1.5 mm (<bold>d–e</bold>); 0.5 mm (<bold>f–i</bold>).</p></caption><graphic xmlns:xlink="http://www.w3.org/1999/xlink" xlink:href="zookeys-795-013-g002.jpg" position="float" orientation="portrait" xlink:type="simple" id="oo_240633.jpg"/></fig><fig id="F3" position="float" orientation="portrait"><label>Figure 3.</label><caption><p><italic><tp:taxon-name><tp:taxon-name-part taxon-name-part-type="genus" reg="Sparsorythus">Sparsorythus</tp:taxon-name-part><tp:taxon-name-part taxon-name-part-type="species" reg="sescarorum">sescarorum</tp:taxon-name-part></tp:taxon-name></italic> sp. n., nymph. Mandibles and details <bold>a</bold> left mandible <bold>b</bold> right mandible <bold>c</bold> left prostheca <bold>d</bold> right prostheca.</p></caption><graphic xmlns:xlink="http://www.w3.org/1999/xlink" xlink:href="zookeys-795-013-g003.jpg" position="float" orientation="portrait" xlink:type="simple" id="oo_240634.jpg"/></fig><p><italic>Thorax</italic> (Figure <xref ref-type="fig" rid="F1">1</xref>) dorsally dull yellowish with blackish smudges and maculae, paler ventrally; pronotum laterally slightly enlarged with convex margins, distal margin more or less straight (in both sexes); wing pads dark, veins inconspicuous, in last instar larvae wing pads reaching the middle of abdominal segment II. Legs (Figures <xref ref-type="fig" rid="F2">2a–c</xref>) relatively robust; length ratio of femur : tibia : tarsus = 2.5 : 3.0 : 1.0 (fore legs), 2.5 : 2.5 : 1.0 (mid legs), 3.6 : 3.3 : 1.0 (hind legs). Fore femora (Figure <xref ref-type="fig" rid="F2">2a</xref>) flat, shorter than tibia; ratio length : width = 2.3 : 1.0; apically rounded strong spatulate bristles (Figure <xref ref-type="fig" rid="F4">4b</xref>), about 3.5–4.2 times longer than wide, arranged in a slightly irregular row almost perpendicularly crossing the femur, the row then abruptly bent basad and sinuously extending along the posterior margin of femur (somewhat similar to the “bow-shaped” arrange<!--PageBreak-->ment in <italic><tp:taxon-name><tp:taxon-name-part taxon-name-part-type="genus" reg="Sparsorythus">S.</tp:taxon-name-part><tp:taxon-name-part taxon-name-part-type="species" reg="ceylonicus">ceylonicus</tp:taxon-name-part></tp:taxon-name></italic> Sroka &amp; Soldán, 2008); transverse row usually consisting of five bristles; the median part of the posterior margin with a scattered row of strong pointed bristles, anterior margin with a few bifid hair-like setae and submarginally a few almost transparent ribbon-shaped bristles; otherwise surface of femur glabrous, without setae or bristles. Fore tibiae with conspicuous inner submarginal row of apically pointed bristles, slightly longer than tibia width and a few (4–7) long marginal bristles. Fore tarsus with a row of 6–10 strong pointed bristles along the inner margin and a few irregularly scattered bifid setae. Surface of middle and hind femora sparsely covered with stout spatulate bristles (Figures <xref ref-type="fig" rid="F4">4c, e</xref>) one-third of marginal bristle size and fine ribbon-shaped bristles. Middle femora (Figure <xref ref-type="fig" rid="F2">2b</xref>) with a dense row of blunt, slender spatulate (rarely pointed) bristles along the dorsal (posterior) margin, the basal half of posterior margin submarginally with some small spatulate bristles; ventral margin with a scanty row of medium sized blunt or slender spatulate bristles, more numerous and slightly longer in basal part; surface of femur with some very small oval bristles and fine transparent <!--PageBreak-->ribbon-shaped bristles, the latter more numerous submarginally. Middle tibiae with an inner submarginal row of apically bluntly pointed bristles, about ½ of tibia width, outer margin with about a dozen long pointed bristles and scattered bifid setae. Hind femora (Figure <xref ref-type="fig" rid="F2">2c</xref>) with a dense row of blunt, slender spatulate (rarely pointed) bristles along the dorsal (posterior) margin, ventral (anterior) margin with several rows of distinctly smaller, slender spatulate and oval shaped bristles. Surface with scattered small oval bristles and fine ribbon-shaped bristles. Hind tibiae with inner marginal row of slender spatulate bristles, almost as long as bristles along posterior margin of femur; outer margin of tibia with a dense row of long, bluntly pointed bristles, interspersed with acutely pointed bristles (with finely feathery margins), scattered bifid setae and long hair-like setae (especially in distal half). Claws strongly hooked, with 2–3 teeth and a pair of strong pointed processes approximately in the middle. Dark tracheization conspicuous on all femora.</p><p><italic>Abdominal terga</italic> (Figure <xref ref-type="fig" rid="F1">1</xref>) brownish with fine darker stippling, a small light medial dot and two pale yellowish brown paramedial patches; posterior part of terga VIII and IX darker; terga darker than sterna with greyish-black stippling; segments II–VII with gills. Gills on segments II–VI similar in shape (Figure <xref ref-type="fig" rid="F4">4e</xref>) and diminishing in size, each consisting of a dorsal ellipsoidal plate and two branched ventral membranous parts with dense filaments; gill plate on segment II reaches middle of abdominal segment IV, gill plate on segment VI reaches almost end of abdominal segment VII; gill plates simple, thin, not enforced, with scattered hair-like marginal bristles; rudimentary gill on segment VII (Figure <xref ref-type="fig" rid="F4">4d</xref>) small, tubular with bifurcate tip and frequently missing (or lost subsequent to collecting), without plate. Surface of terga with small denticles and ribbon-shaped bristles, the latter more densely distributed in lateral parts and a few scattered hair-like setae; posterior margin of terga (Figure <xref ref-type="fig" rid="F4">4a</xref>) with rather tongue-shaped teeth, acutely pointed, blunt or with somewhat frayed tips (worn). Abdominal terga without postero-lateral processes. Abdominal sterna with a few narrow ribbon shaped bristles in posterior lateral area, hind margin of sterna smooth. Posterior margin of sternum IX equally shaped in male and female larvae.</p><fig id="F4" position="float" orientation="portrait"><label>Figure 4.</label><caption><p><italic><tp:taxon-name><tp:taxon-name-part taxon-name-part-type="genus" reg="Sparsorythus">Sparsorythus</tp:taxon-name-part><tp:taxon-name-part taxon-name-part-type="species" reg="sescarorum">sescarorum</tp:taxon-name-part></tp:taxon-name></italic> sp. n., nymph. <bold>a</bold> 1 mm section of segment VII abdominal terga with small denticles and ribbon-shaped bristles <bold>b</bold> Fore femora transverse row of setae <bold>c</bold> hind femora irregularly scattered setae <bold>d</bold> gill VI <bold>e</bold> gill V. Scale bars: I – 1 mm (<bold>a</bold>); II – 0.1 mm (<bold>b, c</bold>); III – 0.25 mm (<bold>d, e</bold>).</p></caption><graphic xmlns:xlink="http://www.w3.org/1999/xlink" xlink:href="zookeys-795-013-g004.jpg" position="float" orientation="portrait" xlink:type="simple" id="oo_240635.jpg"/></fig><p><italic><tp:taxon-name><tp:taxon-name-part taxon-name-part-type="genus" reg="Paracercus">Paracercus</tp:taxon-name-part></tp:taxon-name></italic> (Figure <xref ref-type="fig" rid="F1">1</xref>) in male nymphs usually slightly longer than cerci, subequal in female nymphs; surface of segments without bristles; posterior margin of segments with strong, slender spatulate or bluntly pointed bristles of approx. ½ (basal segments) to <sup>1</sup>/<sub>3</sub> of segment length (Figure <xref ref-type="fig" rid="F2">2f</xref>), tips of bristles extremely finely frayed. Sexual dimorphism in the spatial arrangement and width of cerci: ♂ with basal segments of cerci and paracercus broader and continuous; ♀ basal segments of cerci and paracercus distinctly more slender and not touching.</p><p><bold><italic>Male imago.</italic></bold><italic>Body</italic> length 4.5–4.8 mm; fore wing 4.0–4.5 mm; antenna 1.2 mm long; tibia 1.0 mm; cerci and paracercus length approx. 10–12 mm. General color of head and prothorax dark, blackish (Figure <xref ref-type="fig" rid="F5">5</xref>); antennal pedicle and posterior margin of eyes paler; mesothorax pale yellowish brown; abdomen white to pale greyish with black stippling and maculation on posterior margin; ventral thorax and abdomen paler, whitish and more transparent than dorsal side; tracheization not pigmented; cerci white to pale greyish, at least basal segments frequently with narrow black posterior border; forceps whitish to transparent; legs pale greyish, femora darker, finely stippled with <!--PageBreak-->black along margins. Fore wings transparent with minimal dark grey smudges in basal half; most dark smudges in the costal and subcostalareas, clustered in basal and apical regions; pterostigmatic region milky, usually no cross veins in costal space discernible; venation mostly whitish, black in the center of the wing, almost transparent towards the margins; veins costa, subcosta and radius anterior rather transparent, broadly bordered with intense black stippling and conspicuous over all their length. Intensity of dark stippling on body, legs, and wings varies considerably between individuals.</p><fig id="F5" position="float" orientation="portrait"><label>Figure 5.</label><caption><p><italic><tp:taxon-name><tp:taxon-name-part taxon-name-part-type="genus" reg="Sparsorythus">Sparsorythus</tp:taxon-name-part><tp:taxon-name-part taxon-name-part-type="species" reg="sescarorum">sescarorum</tp:taxon-name-part></tp:taxon-name></italic> sp. n., male imago. Scale bar: 4.0 mm.</p></caption><graphic xmlns:xlink="http://www.w3.org/1999/xlink" xlink:href="zookeys-795-013-g005.jpg" position="float" orientation="portrait" xlink:type="simple" id="oo_240636.jpg"/></fig><p><italic>Head</italic> (Figure <xref ref-type="fig" rid="F6">6b</xref>) with globular compound eyes, of approximately the same size as in females, distanced approximately half of mesothorax width; antennal pedicle approximately 2.5 times longer than scape. Prothorax (Figure <xref ref-type="fig" rid="F6">6b</xref>) slightly longer than head. Tarsal claws double on all legs; fore legs with two rounded claws, mid and hind legs with one claw rounded and the other pointed (ephemeroid). Femur slightly longer than tibia, length ratio 1.2 : 1. In the fore wing vein media forked at approximately ½ of its <!--PageBreak-->length; veins cubitus posterior and analis frequently not visible along their entire length, transparent in apical part; posterior wing margin with fine setae, more scattered distally.</p><fig id="F6" position="float" orientation="portrait"><label>Figure 6.</label><caption><p>Head and prothorax of <italic><tp:taxon-name><tp:taxon-name-part taxon-name-part-type="genus" reg="Sparsorythus">Sparsorythus</tp:taxon-name-part><tp:taxon-name-part taxon-name-part-type="species" reg="sescarorum">sescarorum</tp:taxon-name-part></tp:taxon-name></italic> sp. n.: <bold>a</bold> female subimago <bold>b</bold> male imago. Scale bar: 1 mm.</p></caption><graphic xmlns:xlink="http://www.w3.org/1999/xlink" xlink:href="zookeys-795-013-g006.jpg" position="float" orientation="portrait" xlink:type="simple" id="oo_240637.jpg"/></fig><p><italic>Genitalia</italic> (Figure <xref ref-type="fig" rid="F7">7</xref>) with subgenital plate entire. Forceps two-segmented; basal segment shorter than distal one, length ratio approximately 1.0 : 2.2; forceps segment I cylindrical, widest at base, slightly constricted in the middle; hind margin of forceps base sclerotized in medial part with a few tiny bristles; inner margin of segment two of forceps covered with numerous leaf-shaped attachment structures. Penis lobes simple, straight and tubular, slightly bent in dorsal direction, only slightly constricted subapically; penis apex reaching approximately the basal quarter of second forceps segment; apex of penis rounded with distinct medial emargination bisecting penal apex. Caudal filaments more than twice the body length, approx. 10–12 mm, cerci glabrous but paracercus sparsely covered with fine setae.</p><fig id="F7" position="float" orientation="portrait"><label>Figure 7.</label><caption><p><italic><tp:taxon-name><tp:taxon-name-part taxon-name-part-type="genus" reg="Sparsorythus">Sparsorythus</tp:taxon-name-part><tp:taxon-name-part taxon-name-part-type="species" reg="sescarorum">sescarorum</tp:taxon-name-part></tp:taxon-name></italic> sp. n., male genitalia (imago). Scale bar: 0.1 mm.</p></caption><graphic xmlns:xlink="http://www.w3.org/1999/xlink" xlink:href="zookeys-795-013-g007.jpg" position="float" orientation="portrait" xlink:type="simple" id="oo_240638.jpg"/></fig><p><bold><italic>Male subimago.</italic></bold> Similar to imago, but wings uniformly greyish and with microtrichae on wing surface; tarsus of fore leg with one pointed and one obtuse claw (= ‘ephemeropteroid’ sensu <xref ref-type="bibr" rid="B18">Kluge 2004</xref>: 34, <xref ref-type="bibr" rid="B19">Kluge 2010</xref>); fore femur slightly shorter than tibia, length ratio 0.9 : 1.0; cerci and paracercus longer than body, but distinctly shorter than in imago. Male genitalia almost as in imago, but forceps segment I stouter.</p><p><bold><italic>Female subimago.</italic></bold><italic>Body</italic> length 4.0–4.6 mm; fore wing 5.0–5.2 mm; cerci and paracercus length 3.5–4.0 mm. General coloration of head, prothorax, dorsal mesothorax and dorsal abdomen dark, brownish or blackish (Figure <xref ref-type="fig" rid="F8">8</xref>); ventral mesothorax yellowish brown; cerci whitish, densely covered with long setae. Head (Figure <xref ref-type="fig" rid="F6">6a</xref>) with globular compound eyes, of approximately the same size as in male imagines, distanced approximately half of mesothorax width; antennal pedicle approximately 2.5 times longer than scape. Femora blackish, basal end of fore femur paler than the rest, tibia and tarsus transparent. Tarsal claws double on all legs, one rounded and the other pointed (ephemeroid). Length ratio femur: tibia: tarsus = 3.0: 3.2: 1.0 (fore legs), 3.1: 3.0: 1.0 (middle legs), 4.8: 4.1: 1.0 (hind legs). Fore wings (Figure <xref ref-type="fig" rid="F8">8</xref>) gray with dark <!--PageBreak--><!--PageBreak-->smudges in basal half; most dark smudges in the costal and subcostal space clustered in two regions; veins costa and subcosta distinctly darker and conspicuous over all their length; longitudinal venation darker anteriorly and proximally. Subimaginal falciform microtrichia present on wing surface, body surface, and legs. Outer and inner edges of wings (wing margin) with a seam of long and fine setae, slightly shorter towards the wing tip. Subanal plate (sternum IX) approximately as wide at base as long, smoothly rounded in distal half and more than one third longer than sternum VIII (compare <xref ref-type="bibr" rid="B29">Sroka and Soldán 2008</xref>: fig. 64).</p><fig id="F8" position="float" orientation="portrait"><label>Figure 8.</label><caption><p><italic><tp:taxon-name><tp:taxon-name-part taxon-name-part-type="genus" reg="Sparsorythus">Sparsorythus</tp:taxon-name-part><tp:taxon-name-part taxon-name-part-type="species" reg="sescarorum">sescarorum</tp:taxon-name-part></tp:taxon-name></italic> sp. n., female subimago. Scale bar: 1 mm.</p></caption><graphic xmlns:xlink="http://www.w3.org/1999/xlink" xlink:href="zookeys-795-013-g008.jpg" position="float" orientation="portrait" xlink:type="simple" id="oo_240639.jpg"/></fig><p><bold>Eggs.</bold> Approximately 190 × 120 μm, epithema (polar cap) covering approximately ⅕ of total egg length. Surface smooth, covered by typical shallow polygonal ridges (almost identical to <xref ref-type="bibr" rid="B29">Sroka and Soldán 2008</xref>: fig. 72). Micropyle very small, tagenoform.</p><p>The resulting network tree (Figure <xref ref-type="fig" rid="F9">9</xref>) demonstrates that the conspecific specimens of different life stages of <italic><tp:taxon-name><tp:taxon-name-part taxon-name-part-type="genus" reg="Sparsorythus">Sparsorythus</tp:taxon-name-part><tp:taxon-name-part taxon-name-part-type="species" reg="sescarorum">sescarorum</tp:taxon-name-part></tp:taxon-name></italic> sp. n. have only a maximum of five substitutions compared to the much higher divergence of the other <italic><tp:taxon-name><tp:taxon-name-part taxon-name-part-type="genus" reg="Sparsorythus">Sparsorythus</tp:taxon-name-part></tp:taxon-name></italic> species sampled. This Statistical Parsimony tree is solely intended to provide evidence for matching larval and imaginal stages.</p><fig id="F9" position="float" orientation="portrait"><label>Figure 9.</label><caption><p>Statistical parsimony haplotype network of successfully sequenced samples, <italic><tp:taxon-name><tp:taxon-name-part taxon-name-part-type="genus" reg="Sparsorythus">Sparsorythus</tp:taxon-name-part><tp:taxon-name-part taxon-name-part-type="species" reg="gracilis">gracilis</tp:taxon-name-part></tp:taxon-name></italic> and <italic><tp:taxon-name><tp:taxon-name-part taxon-name-part-type="genus" reg="Sparsorythus">Sparsorythus</tp:taxon-name-part><tp:taxon-name-part taxon-name-part-type="species" reg="buntawensis">buntawensis</tp:taxon-name-part></tp:taxon-name></italic> sequences from GenBank from aligned <abbrev xmlns:xlink="http://www.w3.org/1999/xlink" xlink:title="c oxidase subunit" id="ABBRID0EF4AE" xlink:type="simple">COI</abbrev> sequences of 523 bp. Filled circles represent haplotypes as labelled.</p></caption><graphic xmlns:xlink="http://www.w3.org/1999/xlink" xlink:href="zookeys-795-013-g009.jpg" position="float" orientation="portrait" xlink:type="simple" id="oo_240640.jpg"/></fig></tp:treatment-sec><tp:treatment-sec sec-type="Differential diagnosis" id="SECID0EO4AE"><title>Differential diagnosis.</title><p>The nymph of <italic><tp:taxon-name><tp:taxon-name-part taxon-name-part-type="genus" reg="Sparsorythus">Sparsorythus</tp:taxon-name-part><tp:taxon-name-part taxon-name-part-type="species" reg="sescarorum">sescarorum</tp:taxon-name-part></tp:taxon-name></italic> sp. n. differs from all known Oriental tricorythid taxa in the combination of the following characters: apex of hypopharyngeal lingua with wide medial indentation (similar in <italic><tp:taxon-name><tp:taxon-name-part taxon-name-part-type="genus" reg="Sparsorythus">S.</tp:taxon-name-part><tp:taxon-name-part taxon-name-part-type="species" reg="buntawensis">buntawensis</tp:taxon-name-part></tp:taxon-name></italic>), wing pads reaching the middle of abdominal segment II in last instar larvae, hind femora longer than tibia (length ratio of femur : tibia : tarsus = 3.6 : 3.3 : 1.0) with central femur surface glabrous (only a few tiny bristles submarginally) and bifurcate rudimentary gill on segment VII present. The new taxon in some respects somewhat resembles <italic><tp:taxon-name><tp:taxon-name-part taxon-name-part-type="genus" reg="Sparsorythus">S.</tp:taxon-name-part><tp:taxon-name-part taxon-name-part-type="species" reg="bifurcatus">bifurcatus</tp:taxon-name-part></tp:taxon-name></italic> and <italic><tp:taxon-name><tp:taxon-name-part taxon-name-part-type="genus" reg="Sparsorythus">S.</tp:taxon-name-part><tp:taxon-name-part taxon-name-part-type="species" reg="gracilis">gracilis</tp:taxon-name-part></tp:taxon-name></italic>, but leg ratio of hind femur : tibia : tarsus and setation of femora are distinctive. Unlike <italic><tp:taxon-name><tp:taxon-name-part taxon-name-part-type="genus" reg="Sparsorythus">S.</tp:taxon-name-part><tp:taxon-name-part taxon-name-part-type="species" reg="jacobsoni">jacobsoni</tp:taxon-name-part></tp:taxon-name></italic> (sensu <xref ref-type="bibr" rid="B32">Ulmer 1939</xref>: Abb. 334), <italic><tp:taxon-name><tp:taxon-name-part taxon-name-part-type="genus" reg="Sparsorythus">S.</tp:taxon-name-part><tp:taxon-name-part taxon-name-part-type="species" reg="sescarorum">sescarorum</tp:taxon-name-part></tp:taxon-name></italic> has no small nick in the median anterior margin of its labial plate and possesses a specifically shaped transverse row of setae on fore femora, and the rudimentary gill is bifurcate instead of filamentous. Unlike <italic><tp:taxon-name><tp:taxon-name-part taxon-name-part-type="genus" reg="Sparsorythus">S.</tp:taxon-name-part><tp:taxon-name-part taxon-name-part-type="species" reg="buntawensis">buntawensis</tp:taxon-name-part></tp:taxon-name>, <tp:taxon-name><tp:taxon-name-part taxon-name-part-type="genus" reg="Sparsorythus">S.</tp:taxon-name-part><tp:taxon-name-part taxon-name-part-type="species" reg="sescarorum">sescarorum</tp:taxon-name-part></tp:taxon-name></italic> sp. n. has inner margin of superlinguae straight, bifurcate rudimentary gill and cerci and paracercus shorter than body length. They can be easily differentiated using leg ratios of femur : tibia : tarsus and fore femora length : width. The arrangement of apically rounded setae on fore femur resembles the bow-shaped arrangement of <italic><tp:taxon-name><tp:taxon-name-part taxon-name-part-type="genus" reg="Sparsorythus">S.</tp:taxon-name-part><tp:taxon-name-part taxon-name-part-type="species" reg="ceylonicus">ceylonicus</tp:taxon-name-part></tp:taxon-name></italic>.</p><p>Male genitalia are comparatively similar within the genus <italic><tp:taxon-name><tp:taxon-name-part taxon-name-part-type="genus" reg="Sparsorythus">Sparsorythus</tp:taxon-name-part></tp:taxon-name></italic>. The male imago of <italic><tp:taxon-name><tp:taxon-name-part taxon-name-part-type="genus" reg="Sparsorythus">Sparsorythus</tp:taxon-name-part><tp:taxon-name-part taxon-name-part-type="species" reg="sescarorum">sescarorum</tp:taxon-name-part></tp:taxon-name></italic> sp. n. can be differentiated from other Oriental tricorythid taxa based on the pattern of dark smudges in the fore wing, the medial sclerotization along the hind margin of forceps base and the length ratio of forceps segments. Color pattern of wings is rather similar in <italic><tp:taxon-name><tp:taxon-name-part taxon-name-part-type="genus" reg="Sparsorythus">S.</tp:taxon-name-part><tp:taxon-name-part taxon-name-part-type="species" reg="multilabeculatus">multilabeculatus</tp:taxon-name-part></tp:taxon-name></italic>, but male imagines of <italic><tp:taxon-name><tp:taxon-name-part taxon-name-part-type="genus" reg="Sparsorythus">S.</tp:taxon-name-part><tp:taxon-name-part taxon-name-part-type="species" reg="sescarorum">sescarorum</tp:taxon-name-part></tp:taxon-name></italic> are significantly larger (4.5–4.8 mm vs. 3 mm in <italic><tp:taxon-name><tp:taxon-name-part taxon-name-part-type="genus" reg="Sparsorythus">S.</tp:taxon-name-part><tp:taxon-name-part taxon-name-part-type="species" reg="multilabeculatus">multilabeculatus</tp:taxon-name-part></tp:taxon-name></italic>). Male imagines of <italic><tp:taxon-name><tp:taxon-name-part taxon-name-part-type="genus" reg="Sparsorythus">S.</tp:taxon-name-part><tp:taxon-name-part taxon-name-part-type="species" reg="sescarorum">sescarorum</tp:taxon-name-part></tp:taxon-name></italic> have globular compound eyes, of approximately the same size as in females, in contrast to <italic><tp:taxon-name><tp:taxon-name-part taxon-name-part-type="genus" reg="Sparsorythus">S.</tp:taxon-name-part><tp:taxon-name-part taxon-name-part-type="species" reg="bifurcatus">bifurcatus</tp:taxon-name-part></tp:taxon-name></italic> and <italic><tp:taxon-name><tp:taxon-name-part taxon-name-part-type="genus" reg="Sparsorythus">S.</tp:taxon-name-part><tp:taxon-name-part taxon-name-part-type="species" reg="dongnai">dongnai</tp:taxon-name-part></tp:taxon-name></italic> compound eyes which are distinctly larger than in females. Identification of female subimagines remains rather difficult (except by direct comparison of specimens), mainly based on coloration, color pattern of wings, length ratio of legs, shape of subanal plate (sternum IX) and exochorionic structures of eggs.</p><!--PageBreak--></tp:treatment-sec><tp:treatment-sec sec-type="distribution" id="SECID0ESDAG"><title>Distribution.</title><p>The species is so far only known from the type locality, lower reach of Taugad River, Oriental Mindoro, Philippines.</p></tp:treatment-sec><tp:treatment-sec sec-type="ecology" id="SECID0EXDAG"><title>Ecology.</title><p>All material was collected from or near permanent rivers in Oriental Mindoro. This province has an equatorial monsoonal (Am) climate based on the Köppen-Geiger Classification and is nationally recognized as the Type III climate according to the Modified Corona Classification (<xref ref-type="bibr" rid="B17">Kintanar 1984</xref>), characterized by absence of a very pronounced maximum rain period and a short dry season, in Oriental Mindoro during the period of February to April. Average temperature is around 27.4 °C and the average annual rainfall about 2000 mm (<xref ref-type="bibr" rid="B24">PAGASA 2018</xref>), however with considerable annual and local variations. All collection sites are at low altitudes of 5–250 m a.s.l. at meandering alluvial rivers of small to medium size (2–12 m wide) comparable to the hyporhithral section (Figures <xref ref-type="fig" rid="F10">10a–c</xref>) with estimated water discharge ranging from 0.006 to 7.0 m³/s during the respective times of collection. Most of these sites were surrounded by secondary vegetation, rarely secondary forest, with few houses and farmland in some distance from the river bed.</p><fig id="F10" position="float" orientation="portrait"><label>Figure 10.</label><caption><p>Collection sites of <italic><tp:taxon-name><tp:taxon-name-part taxon-name-part-type="genus" reg="Sparsorythus">Sparsorythus</tp:taxon-name-part><tp:taxon-name-part taxon-name-part-type="species" reg="sescarorum">sescarorum</tp:taxon-name-part></tp:taxon-name></italic> sp. n. in Roxas, Oriental Mindoro: <bold>a</bold> lower Hinundugan River, a tributary of the Baroc River <bold>b</bold> upper Hinundugan River <bold>c</bold> type locality, lower reach of Taugad River, a major tributary of the Baroc River <bold>d</bold> submerged rocks with nymphs (lifted above water surface), the typical larval habitat.</p></caption><graphic xmlns:xlink="http://www.w3.org/1999/xlink" xlink:href="zookeys-795-013-g010.jpg" position="float" orientation="portrait" xlink:type="simple" id="oo_240641.jpg"/></fig><p>Larvae were collected in lotic river sections at water depth ranging from 3 to 35 cm, predominantly from mineral bottom substrates (typically small to medium-sized boulders in riffles (Figure <xref ref-type="fig" rid="F10">10d</xref>)), rarely from submerged wood. The water currents at these microhabitats were estimated to range from 0.08 to 0.79 m/s (usually ca. 0.2–0.4 m/s). The temperature of the water ranged from 23.0 to 28.7 °C, the pH from 6.8 to 8.3, dissolved oxygen from 3.8 to 8.3 mg/l (mostly, but not always near 100% saturation), biochemical oxygen demand (BOD<sub>5</sub>) from 0.1 to 1.3 mg/l. The maximum values, respectively, measured for selected dissolved nutrients were as follows: phosphate 0.7 mg/l, ammonium 0.5 mg/l, nitrate 1.0 mg/l. Dissolved nitrites were always below detectable values (&lt; 0.2 mg/l). Imagines and subimagines were collected from light traps placed along the same river sections. They seemed to be most attracted by black light used at a time shortly after sun set. No information on feeding, type of emergence and life cycle is available at present. Presumably subimagines emerge on the water surface and male subimagines moult almost immediately after emergence whereas females retain the subimaginal stage.</p><!--PageBreak--></tp:treatment-sec><tp:treatment-sec sec-type="etymology" id="SECID0ESFAG"><title>Etymology.</title><p>The name of this new species is given to acknowledge the efforts of Baranggay Captain Ronel S. Sescar, Baranggay Kagawad for Environmental and Agriculture concerns Rodel S. Sescar and the rest of their family members who were instrumental for the protection and preservation of the Baroc River. Assessments of aquatic biodiversity and training of student researchers would not have been possible without their support for the past few years.</p></tp:treatment-sec><ref-list><ref id="B29"><mixed-citation xmlns:xlink="http://www.w3.org/1999/xlink" xlink:type="simple"><person-group><name name-style="western"><surname>Sroka</surname><given-names>P</given-names></name><name name-style="western"><surname>Soldán</surname><given-names>T</given-names></name></person-group> (<year>2008</year>) The <tp:taxon-name><tp:taxon-name-part taxon-name-part-type="family">Tricorythidae</tp:taxon-name-part></tp:taxon-name> of the Oriental Region. International Advances in the Ecology, Zoogeography and Systematics of Mayflies and Stoneflies. University of California Press, Oakland 128, 313–354. <ext-link xlink:type="simple" ext-link-type="doi" xlink:href="10.1525/california/9780520098688.003.0021">https://doi.org/10.1525/california/9780520098688.003.0021</ext-link></mixed-citation></ref><ref id="B32"><mixed-citation xmlns:xlink="http://www.w3.org/1999/xlink" xlink:type="simple"><person-group><name name-style="western"><surname>Ulmer</surname><given-names>G</given-names></name></person-group> (<year>1939</year>) <article-title>Eintagsfliegen (Ephemeropteren) von den Sunda-Inseln.</article-title><source>Archiv für Hydrobiologie, Supplement</source><volume>16</volume>: <fpage>443</fpage>–<lpage>692</lpage>.</mixed-citation></ref><ref id="B18"><mixed-citation xmlns:xlink="http://www.w3.org/1999/xlink" xlink:type="simple"><person-group><name name-style="western"><surname>Kluge</surname><given-names>N</given-names></name></person-group> (<year>2004</year>) <source>The phylogenetic system of <tp:taxon-name><tp:taxon-name-part taxon-name-part-type="order">Ephemeroptera</tp:taxon-name-part></tp:taxon-name>.</source><publisher-name>Kluwer Academic Publishers</publisher-name>, <publisher-loc>Dordrecht</publisher-loc>, <size units="page">456 pp</size>. <ext-link xlink:type="simple" ext-link-type="doi" xlink:href="10.1007/978-94-007-0872-3">https://doi.org/10.1007/978-94-007-0872-3</ext-link></mixed-citation></ref><ref id="B19"><mixed-citation xmlns:xlink="http://www.w3.org/1999/xlink" xlink:type="simple"><person-group><name name-style="western"><surname>Kluge</surname><given-names>N</given-names></name></person-group> (<year>2010</year>) <article-title>Redescription of the taxon Tricorygnatha (<tp:taxon-name><tp:taxon-name-part taxon-name-part-type="order">Ephemeroptera</tp:taxon-name-part></tp:taxon-name>, <italic><tp:taxon-name><tp:taxon-name-part taxon-name-part-type="genus">Tricorythus</tp:taxon-name-part></tp:taxon-name></italic> s.l.) based on new finding in Africa and Indonesia.</article-title><source>Russian Entomological Journal</source><volume>19</volume>(<issue>2</issue>): <fpage>79</fpage>–<lpage>104</lpage>.</mixed-citation></ref><ref id="B17"><mixed-citation xmlns:xlink="http://www.w3.org/1999/xlink" xlink:type="simple"><person-group><name name-style="western"><surname>Kintanar</surname><given-names>RL</given-names></name></person-group> (<year>1984</year>) Climate of the Philippines, PAGASA report, Manila, 38 pp.</mixed-citation></ref><ref id="B24"><mixed-citation xmlns:xlink="http://www.w3.org/1999/xlink" xlink:type="simple"><institution xlink:type="simple">PAGASA</institution> [Philippine Atmospheric, Geophysical and Astronomical Services Administration] (<year>2018</year>) Monthly rainfall, by Station, Year, and Month. <ext-link xlink:type="simple" ext-link-type="uri" xlink:href="http://philfsis.psa.gov.ph/index.php/id/15/matrix/J20FSMRI">http://philfsis.psa.gov.ph/index.php/id/15/matrix/J20FSMRI</ext-link></mixed-citation></ref></ref-list></tp:taxon-treatment>
